# Supplementary material for: An Innovative Synbiotic Formulation Decreases Free Serum Indoxyl Sulfate, Small Intestine Permeability and Ameliorates Gastrointestinal Symptoms in a Randomized Pilot Trial in Stage IIIb-IV CKD Patients
Source: Toxins (Basel). 2021 May 5;13(5):334. doi: 10.3390/toxins13050334 (PMC8147955; doi:10.3390/toxins13050334)
Supplement: Supplementary file 1 [file toxins-13-00334-s001.zip]

Archive with 1 entries (1 files):
- toxins-1176737-supplementary.pdf
